# Supplementary material for: Cell-Type Apoptosis in Lung during SARS-CoV-2 Infection
Source: Pathogens. 2021 Apr 23;10(5):509. doi: 10.3390/pathogens10050509 (PMC8145065; doi:10.3390/pathogens10050509)
Supplement: Supplementary file 1 [file pathogens-10-00509-s001.zip]

Archive with 1 entries (1 files):
- pathogens-1159551-supplementary.pdf
